# Supplementary material for: Outer-membrane-acting peptides and lipid II-targeting antibiotics cooperatively kill Gram-negative pathogens
Source: Commun Biol. 2021 Jan 4;4:31. doi: 10.1038/s42003-020-01511-1 (PMC7782785; doi:10.1038/s42003-020-01511-1)
Supplement: Supplementary file 4 — Supplementary Data 1 [file 42003_2020_1511_MOESM4_ESM.xlsx]

## Sheet: Fig 2a data
OD 600 of the plates																										OD 600 of the plates
E.coli LMG15862	D-11+vancomycin	no LPS											D-11+vancomycin	with LPS												E.coli LMG15862	D-11+vancomycin	with Mg2+
		D-11 concentration (μM)													D-11 concentration (μM)													D-11 concentration (μM)
		0	0.5	1	2	4	8	16	32	64					0	0.5	1	2	4	8	16	32	64					0	0.5	1	2	4	8	16	32	64
Vancomycin concentration (μM)	4	0.18	0.131	0.129	0.132	0.13	0.128	0.128	0.127	0			Vancomycin concentration (μM)	4	0.388	0.396	0.381	0.378	0.353	0.345	0.247	0.182	0			Vancomycin concentration (μM)	4	0.73	0.657	0.689	0.688	0.736	0.68	0.681	0.674	0.687
	2	0.31	0.125	0.123	0.119	0.122	0.126	0.121	0.126	0.121				2	0.419	0.424	0.412	0.401	0.347	0.357	0.318	0.271	0.11				2	0.705	0.722	0.684	0.663	0.682	0.669	0.708	0.704	0.703
	1	0.34	0.1	0.118	0.113	0.1	0.114	0.118	0.097	0.119				1	0.425	0.438	0.439	0.41	0.388	0.367	0.349	0.262	0.113				1	0.643	0.664	0.688	0.652	0.658	0.663	0.672	0.706	0.705
	0.5	0.34	0.11	0.113	0.104	0.115	0.114	0.112	0.11	0.108				0.5	0.458	0.444	0.448	0.429	0.396	0.383	0.325	0.318	0.103				0.5	0.697	0.715	0.681	0.647	0.681	0.65	0.72	0.718	0.648
	0.25	0.36	0.129	0.111	0.107	0.114	0.115	0.103	0.111	0.108				0.25	0.461	0.449	0.46	0.454	0.433	0.431	0.386	0.344	0.117				0.25	0.634	0.68	0.664	0.707	0.688	0.688	0.674	0.661	0.617
	0.125	0.38	0.298	0.253	0.151	0.168	0.157	0.105	0.081	0.104				0.125	0.493	0.463	0.471	0.472	0.464	0.468	0.462	0.359	0.167				0.125	0.641	0.675	0.686	0.567	0.731	0.698	0.683	0.71	0.605
	0.0625	0.394	0.387	0.374	0.366	0.356	0.337	0.31	0.108	0.106				0.0625	0.5	0.497	0.501	0.48	0.495	0.495	0.472	0.472	0.131				0.0625	0.651	0.691	0.647	0.681	0.678	0.638	0.724	0.73	0.583
	0	0.396	0.393	0.382	0.376	0.367	0.352	0.306	0.259	0.134				0	0.535	0.535	0.534	0.549	0.494	0.483	0.487	0.448	0.293				0	0.707	0.678	0.727	0.73	0.715	0.67	0.65	0.679	0.573
K.pneumoniae LMG20218	D-11+vancomycin	no LPS											D-11+vancomycin	with LPS												K.pneumoniae LMG20218	D-11+vancomycin	with Mg2+
		D-11 concentration (μM)													D-11 concentration (μM)													D-11 concentration (μM)
		0	1	2	4	8	16	32	64	128					0	1	2	4	8	16	32	64	128					0	1	2	4	8	16	32	64	128
Vancomycin concentration (μM)	32	0.12	0.123	0.105	0.1	0.119	0.138	0.111	0.103	0.133			Vancomycin concentration (μM)	32	0.435	0.432	0.288	0.099	0.118	0.138	0.116	0.11	0.133			Vancomycin concentration (μM)	32	0.696	0.706	0.697	0.703	0.678	0.703	0.637	0.639	0.706
	16	0.26	0.117	0.128	0.129	0.121	0.121	0.121	0.114	0.111				16	0.432	0.455	0.408	0.373	0.366	0.351	0.12	0.172	0.172				16	0.641	0.669	0.678	0.698	0.68	0.688	0.701	0.653	0.701
	8	0.326	0.104	0.112	0.11	0.079	0.121	0.109	0.075	0.114				8	0.447	0.443	0.412	0.392	0.392	0.357	0.339	0.267	0.168				8	0.696	0.69	0.674	0.712	0.713	0.678	0.704	0.632	0.684
	4	0.437	0.141	0.118	0.112	0.116	0.117	0.117	0.117	0.105				4	0.483	0.475	0.449	0.402	0.401	0.372	0.375	0.335	0.174				4	0.702	0.689	0.701	0.697	0.647	0.667	0.638	0.636	0.684
	2	0.488	0.37	0.173	0.117	0.117	0.114	0.119	0.12	0.109				2	0.483	0.479	0.481	0.431	0.431	0.401	0.41	0.381	0.168				2	0.698	0.698	0.701	0.658	0.703	0.627	0.635	0.643	0.645
	1	0.489	0.37	0.171	0.129	0.1395	0.175	0.122	0.095	0.117				1	0.49	0.476	0.483	0.492	0.439	0.415	0.415	0.395	0.172				1	0.706	0.696	0.661	0.685	0.7	0.684	0.682	0.628	0.706
	0.5	0.499	0.363	0.364	0.313	0.346	0.329	0.129	0.121	0.125				0.5	0.486	0.495	0.484	0.486	0.462	0.464	0.408	0.395	0.145				0.5	0.702	0.656	0.697	0.705	0.71	0.714	0.703	0.702	0.681
	0	0.514	0.463	0.483	0.489	0.486	0.467	0.439	0.264	0.141				0	0.494	0.494	0.492	0.497	0.472	0.482	0.485	0.401	0.136				0	0.708	0.698	0.698	0.721	0.712	0.665	0.717	0.651	0.688
														with LPS
P.aeruginosa LMG6395	D-11+vancomycin	no LPS											D-11+vancomycin													P.aeruginosa LMG6395	D-11+vancomycin	with Mg2+
		D-11 concentration (μM)											Vancomycin concentration (μM)		D-11 concentration (μM)													D-11 concentration (μM)
		0	1	2	4	8	16	32	64	128					0	1	2	4	8	16	32	64	128					0	1	2	4	8	16	32	64	128
Vancomycin concentration (μM)	16	0.112	0.119	0.1	0.098	0.093	0.132	0.103	0.11	0				16	0.399	0.398	0.38	0.394	0.294	0.295	0.244	0.209	0			Vancomycin concentration (μM)	16	0.687	0.689	0.679	0.668	0.686	0.711	0.702	0.743	0.662
	8	0.218	0.103	0.101	0.098	0.093	0.109	0.11	0.101	0.105				8	0.432	0.412	0.421	0.413	0.356	0.325	0.309	0.254	0.174				8	0.683	0.655	0.67	0.682	0.702	0.656	0.693	0.732	0.666
	4	0.364	0.082	0.107	0.098	0.085	0.107	0.137	0.095	0.084				4	0.512	0.535	0.48	0.493	0.462	0.414	0.373	0.343	0.344				4	0.621	0.627	0.64	0.635	0.618	0.687	0.669	0.634	0.639
	2	0.401	0.35	0.306	0.341	0.323	0.313	0.293	0.105	0.083				2	0.568	0.552	0.536	0.514	0.486	0.556	0.556	0.481	0.452				2	0.666	0.645	0.636	0.641	0.689	0.654	0.652	0.739	0.647
	1	0.413	0.395	0.39	0.391	0.352	0.349	0.317	0.11	0.088				1	0.589	0.582	0.567	0.574	0.594	0.582	0.565	0.596	0.556				1	0.662	0.629	0.644	0.653	0.663	0.69	0.701	0.742	0.688
	0.5	0.482	0.407	0.405	0.398	0.391	0.385	0.355	0.264	0.093				0.5	0.592	0.585	0.587	0.584	0.586	0.587	0.581	0.585	0.593				0.5	0.644	0.617	0.636	0.657	0.638	0.692	0.731	0.742	0.725
	0.25	0.493	0.413	0.414	0.439	0.417	0.409	0.407	0.281	0.129				0.25	0.595	0.596	0.598	0.596	0.582	0.585	0.583	0.58	0.578				0.25	0.677	0.662	0.66	0.665	0.689	0.7	0.739	0.707	0.719
	0	0.514	0.491	0.485	0.467	0.477	0.465	0.422	0.382	0.136				0	0.599	0.592	0.591	0.589	0.582	0.585	0.579	0.583	0.583				0	0.714	0.695	0.688	0.702	0.72	0.72	0.738	0.713	0.73
A.baumannii LMG01041	D-11+vancomycin	no LPS											D-11+vancomycin	with LPS												A.baumannii LMG01041	D-11+vancomycin	with Mg2+
		D-11 concentration (μM)											Vancomycin concentration (μM)		D-11 concentration (μM)													D-11 concentration (μM)
		0	0.25	0.5	1	2	4	8	16	32					0	0.25	0.5	1	2	4	8	16	32					0	0.25	0.5	1	2	4	8	16	32
Vancomycin concentration (μM)	8	0.121	0.131	0.129	0.132	0.13	0.128	0.128	0.127	0				8	0.429	0.429	0.322	0.316	0.26	0.163	0.161	0.143	0			Vancomycin concentration (μM)	8	0.718	0.727	0.704	0.662	0.614	0.671	0.698	0.717	0.627
	4	0.225	0.125	0.123	0.119	0.122	0.126	0.121	0.126	0.121				4	0.466	0.438	0.493	0.469	0.421	0.306	0.226	0.168	0.138				4	0.679	0.711	0.622	0.635	0.652	0.659	0.722	0.655	0.702
	2	0.285	0.1	0.118	0.113	0.1	0.114	0.118	0.097	0.119				2	0.563	0.522	0.494	0.473	0.411	0.398	0.358	0.269	0.127				2	0.692	0.741	0.703	0.712	0.705	0.656	0.7	0.649	0.76
	1	0.328	0.11	0.113	0.104	0.115	0.114	0.112	0.11	0.108				1	0.564	0.525	0.495	0.495	0.42	0.342	0.341	0.262	0.122				1	0.617	0.666	0.673	0.617	0.622	0.647	0.683	0.659	0.713
	0.5	0.341	0.129	0.111	0.107	0.114	0.115	0.103	0.111	0.108				0.5	0.554	0.532	0.513	0.496	0.421	0.379	0.372	0.374	0.124				0.5	0.631	0.66	0.645	0.693	0.642	0.672	0.718	0.701	0.678
	0.25	0.375	0.368	0.361	0.351	0.308	0.301	0.105	0.081	0.104				0.25	0.556	0.548	0.545	0.51	0.485	0.397	0.383	0.375	0.178				0.25	0.618	0.655	0.648	0.631	0.695	0.624	0.704	0.71	0.687
	0.125	0.424	0.406	0.396	0.369	0.368	0.352	0.301	0.108	0.106				0.125	0.589	0.553	0.57	0.537	0.493	0.472	0.435	0.385	0.266				0.125	0.636	0.68	0.651	0.699	0.66	0.706	0.716	0.702	0.663
	0	0.439	0.438	0.435	0.433	0.439	0.378	0.325	0.254	0.118				0	0.594	0.581	0.575	0.567	0.563	0.539	0.454	0.384	0.267				0	0.707	0.73	0.731	0.73	0.73	0.682	0.71	0.701	0.711
E.aerogenes LMG0209	D-11+vancomycin	no LPS											D-11+vancomycin	with LPS												E.aerogenes LMG0209	D-11+vancomycin	with Mg2+
		D-11 concentration (μM)											Vancomycin concentration (μM)		D-11 concentration (μM)													D-11 concentration (μM)
		0	1.5	3	6	12	24	48	96	192					0	1.5	3	6	12	24	48	96	192					0	1.5	3	6	12	24	48	96	192
Vancomycin concentration (μM)	32	0.198	0.168	0.153	0.138	0.147	0.159	0.165	0.168	0				32	0.439	0.438	0.382	0.386	0.36	0.157	0.164	0.163	0			Vancomycin concentration (μM)	32	0.696	0.645	0.695	0.689	0.708	0.67	0.686	0.775	0.635
	16	0.31	0.168	0.166	0.142	0.152	0.142	0.14	0.151	0.116				16	0.49	0.492	0.499	0.427	0.361	0.13	0.164	0.147	0.146				16	0.701	0.643	0.665	0.693	0.704	0.696	0.706	0.648	0.667
	8	0.431	0.166	0.121	0.115	0.106	0.135	0.116	0.094	0.116				8	0.54	0.547	0.545	0.435	0.419	0.139	0.132	0.136	0.136				8	0.695	0.706	0.654	0.643	0.656	0.716	0.716	0.636	0.654
	4	0.569	0.412	0.437	0.386	0.261	0.132	0.126	0.131	0.106				4	0.55	0.551	0.535	0.481	0.436	0.292	0.138	0.131	0.133				4	0.702	0.705	0.674	0.711	0.707	0.687	0.667	0.702	0.657
	2	0.555	0.492	0.436	0.39	0.394	0.126	0.129	0.123	0.115				2	0.55	0.544	0.546	0.54	0.485	0.467	0.354	0.297	0.13				2	0.701	0.738	0.643	0.643	0.643	0.727	0.691	0.709	0.701
	1	0.546	0.498	0.439	0.438	0.406	0.438	0.261	0.1	0.119				1	0.54	0.548	0.527	0.533	0.52	0.471	0.423	0.419	0.297				1	0.67	0.665	0.642	0.717	0.649	0.732	0.703	0.652	0.621
	0.5	0.548	0.538	0.496	0.445	0.428	0.428	0.419	0.132	0.129				0.5	0.546	0.558	0.545	0.528	0.537	0.489	0.492	0.429	0.294				0.5	0.682	0.672	0.678	0.644	0.711	0.733	0.633	0.691	0.629
	0	0.549	0.549	0.534	0.543	0.538	0.453	0.453	0.267	0.127				0	0.562	0.562	0.558	0.566	0.566	0.564	0.496	0.483	0.42				0	0.678	0.685	0.656	0.654	0.726	0.729	0.639	0.619	0.625

## Sheet: Fig. 2b data
A. baumannii		Polymyxin B (µM)							Polymyxin B (µM)						E. coli		Polymyxin B (µM)							Polymyxin B (µM)
	Time (min)	32	16	8	4	0		Time (min)	32	16	8	4	0			Time (min)	32	16	8	4	0		Time (min)	32	16	8	4	0
Average	0	641.788	558.394	531.022	426.405	275.347	SE	0	28.4291	2.89681	16.2521	14.1146	7.30398		Average	0	256.024	232.758	226.833	191.297	99.1508	SE	0	0.34233	0.487696	4.06484	4.30897	0.507937
	10	608.134	544.209	509.602	390.752	247.887		10	13.6025	8.41917	18.9539	17.4616	6.45292			10	277.922	251.787	257.964	214.515	108.227		10	3.52324	2.78262	3.71191	5.76002	1.06627
	20	614.462	547.972	526.684	395.379	238.845		20	17.8549	6.63899	17.3892	24.0919	7.42753			20	282.818	256.564	261.058	217.567	106.069		20	2.42638	2.31239	3.976	5.15068	0.893201
	30	610.915	550	540	399.12	234.287		30	15.107	6.7524	15.2173	27.4724	7.10416			30	276.28	254.427	258.533	214.413	101.8		30	1.76	2.28728	3.45596	4.42492	0.591585
	40	602.591	536.442	529.154	395.561	231.883		40	13.2336	7.30511	12.5199	29.815	6.6881			40	267.266	247.394	253.184	210.218	97.3107		40	1.90347	1.26345	3.75781	4.91233	0.84358
	50	584.317	521.754	516.965	390.961	225.346		50	10.3802	7.47146	10.3887	31.1308	6.21003			50	260.474	241.383	247.614	205.57	94.2243		50	1.75573	1.14269	4.63945	4.64274	0.924947
	60	568.951	510.652	512.436	392.254	224.244		60	10.1229	3.73333	10.6833	31.2003	5.53508			60	253.926	234.834	242.771	200.774	91.3612		60	1.12021	1.84516	5.31949	4.69464	1.1306
	70	542.812	483.914	497.796	385.831	219.026		70	10.6778	3.29201	10.7993	29.8975	3.48946			70	244.035	225.038	233.782	194.395	87.6283		70	0.777419	1.65999	5.25622	4.09914	0.873352
	80	538.535	477.962	500.159	396.099	225.119		80	11.6275	4.7195	8.89014	27.8046	2.62428			80	233.742	215.185	226.701	188.666	84.0488		80	1.29835	1.30548	5.67692	4.76329	1.03746
		Vancomycin (µM)							Vancomycin (µM)								Vancomycin (µM)							Vancomycin (µM)
	Time (min)	32	16	8	4	0		Time (min)	32	16	8	4	0			Time (min)	32	16	8	4	0		Time (min)	32	16	8	4	0
Average	0	294.544	280	267.719	292.865	275.347	SE	0	8.08085	1.68714	4.43626	7.24907	7.30398		Average	0	102.423	101.303	96.2475	103.015	99.1508	SE	0	1.11045	2.10628	0.532554	0.679961	0.507937
	10	281.821	255.632	236.958	273.634	247.887		10	9.92446	4.82422	4.55836	12.1756	6.45292			10	117.244	112.271	105.042	109.903	108.227		10	0.796489	1.12828	1.48096	0.730404	1.06627
	20	263.316	248.289	234.374	265.256	238.845		20	2.44311	2.3906	6.92605	12.9319	7.42753			20	117.347	111.299	104.729	109.402	106.069		20	1.25109	1.13907	1.79375	1.43621	0.893201
	30	252.782	243.451	228.908	257.905	234.287		30	4.45336	1.40878	6.62994	10.3015	7.10416			30	115.013	108.92	101.107	105.173	101.8		30	1.15223	0.954428	1.31784	0.974429	0.591585
	40	250.881	240.639	225.596	253.713	231.883		40	3.37743	2.92984	4.99429	10.8848	6.6881			40	112.388	104.994	96.9448	101.412	97.3107		40	1.36724	0.834699	1.5854	1.24001	0.84358
	50	249.089	233.693	218.111	242.378	225.346		50	10.5849	3.20192	3.14275	8.74645	6.21003			50	109.508	102.293	93.296	97.8318	94.2243		50	1.71913	0.710717	1.25801	0.943509	0.924947
	60	258.084	241.998	219.042	239.868	224.244		60	7.25239	10.1984	3.46868	6.62176	5.53508			60	106.594	98.9595	90.5868	94.8699	91.3612		60	1.49811	0.462152	1.3002	0.517303	1.1306
	70	251.278	234.696	216.278	233.738	219.026		70	3.0335	5.13327	3.48964	6.11809	3.48946			70	102.997	94.9617	87.1268	90.9499	87.6283		70	1.60042	0.666118	0.985516	0.659185	0.873352
	80	252.325	241.783	220.955	241.162	225.119		80	0.749762	6.30744	1.71184	6.87413	2.62428			80	99.6479	91.6411	83.657	87.3822	84.0488		80	1.06558	0.777283	0.913459	0.510821	1.03746
		D-11 (µM)							D-11 (µM)								D-11 (µM)							D-11 (µM)
	Time (min)	32	16	8	4	0		Time (min)	32	16	8	4	0			Time (min)	32	16	8	4	0		Time (min)	32	16	8	4	0
Average	0	481.953	367.007	280.493	245.785	275.347	SE	0	8.48948	11.5411	3.43546	6.21443	7.30398		Average	0	183.66	157.801	144.727	120.382	99.1508	SE	0	3.7684	2.27195	3.38047	1.61922	0.507937
	10	451.353	355.261	253.634	226.419	247.887		10	7.68047	7.4224	7.3358	7.49689	6.45292			10	207.424	172.244	156.454	131.717	108.227		10	5.8629	3.46883	4.08277	1.56853	1.06627
	20	445.15	355.485	257.231	228.43	238.845		20	6.64538	6.10726	5.64399	7.80522	7.42753			20	217.416	173.031	158.639	131.876	106.069		20	13.4292	4.24802	3.4581	2.47457	0.893201
	30	440.581	360.493	263.011	236.637	234.287		30	8.1014	5.3705	5.70409	9.13149	7.10416			30	208.68	169.08	153.48	128.187	101.8		30	8.93452	4.45104	3.53187	1.86037	0.591585
	40	431.779	358.152	267.478	239.775	231.883		40	6.84783	3.86307	6.64361	10.1928	6.6881			40	198.126	163.877	147.368	123.697	97.3107		40	5.60861	4.47027	3.37451	1.78526	0.84358
	50	422.631	355.278	269.612	242.074	225.346		50	6.59984	5.15005	6.76992	10.0113	6.21003			50	190.542	159.826	143.003	119.701	94.2243		50	4.20911	4.29513	3.80356	1.66387	0.924947
	60	419.488	360.083	279.438	249.645	224.244		60	7.00271	4.33201	6.8633	10.376	5.53508			60	183.86	156.407	136.407	116.564	91.3612		60	3.86306	4.18038	3.66235	1.88111	1.1306
	70	406.23	355.495	284.297	253.419	219.026		70	6.82479	4.4184	7.12519	10.5966	3.48946			70	176.047	151.327	131.835	111.858	87.6283		70	3.65388	4.41448	3.45578	2.1171	0.873352
	80	412.006	371.975	311.879	270.127	225.119		80	7.59841	4.64976	7.32884	10.6478	2.62428			80	168.098	146.451	128.336	108.427	84.0488		80	3.55142	4.33309	3.53559	2.15347	1.03746
K. pneumoniae		Polymyxin B (µM)							Polymyxin B (µM)						P. aeruginosa		Polymyxin B (µM)							Polymyxin B (µM)
	Time (min)	32	16	8	4	0		Time (min)	32	16	8	4	0			Time (min)	32	16	8	4	0		Time (min)	32	16	8	4	0
Average	0	643.057	563.252	555.48	502.049	123.577	SE	0	2.87561	3.65141	11.3345	7.65362	1.70637		Average	0	321.712	277.281	244.366	181.441	30.4854	SE	0	1.17385	3.35377	9.52587	7.22402	0.420228
	10	553.14	493.659	462.012	443.72	116.128		10	3.27329	5.32386	8.30998	3.50331	1.28237			10	396.256	349.481	327.415	216.872	35.1624		10	1.34487	2.55568	5.1392	10.0342	0.460617
	20	524.294	462.676	432.765	421.118	115.324		20	2.54713	5.59195	2.49012	2.19132	1.5315			20	375.261	328.004	304.926	205.157	30.5124		20	1.55104	1.91466	6.38477	13.5898	0.326486
	30	506.783	445.826	417.507	405.217	113.783		30	5.01868	4.8332	2.29919	2.83954	1.6054			30	368.933	317.626	296.81	207.824	29.1998		30	0.83682	2.34541	4.39743	13.8314	0.368656
	40	500.115	433.871	409.324	397.727	113.842		40	4.68844	4.91842	5.11818	2.26279	1.79804			40	387.205	330.886	312.564	222.307	30.3388		40	1.58707	2.46628	4.47337	15.1005	0.496677
	50	486.704	423.112	397.256	388.232	112.093		50	6.2542	3.33373	3.98868	2.85714	1.81361			50	406.035	344.839	322.499	235.596	32.0715		50	1.52697	0.866633	2.18782	15.6922	0.612707
	60	476.699	412.783	389.147	382.909	110.769		60	5.23122	2.85931	3.03506	2.73769	1.89261			60	405.021	344.765	317.521	236.538	32.2415		60	0.912821	5.89933	2.14882	15.7171	0.35056
	70	464.429	397.992	377.854	374.718	108.377		70	5.08003	3.85115	3.48893	2.83677	1.90137			70	399.474	345.713	316.013	234.245	31.3435		70	1.79779	6.27377	4.30091	14.9848	0.181703
	80	455.546	388.989	371.721	369.454	106.817		80	4.79498	3.52152	5.00022	2.16675	1.76923			80	383.061	333.265	311.98	226.582	30.0347		80	2.2449	5.15382	10.7644	14.7734	0.237425
		Vancomycin (µM)							Vancomycin (µM)								Vancomycin (µM)							Vancomycin (µM)
	Time (min)	32	16	8	4	0		Time (min)	32	16	8	4	0			Time (min)	32	16	8	4	0		Time (min)	32	16	8	4	0
Average	0	116.358	116.098	118.114	119.057	123.577	SE	0	2.066	2.83934	2.02254	1.20457	1.70637		Average	0	30.6847	29.6706	29.2394	30.1484	30.4854	SE	0	0.271174	0.502943	0.18393	0.615124	0.420228
	10	107.409	106.921	108.841	109.024	116.128		10	1.7179	2.61485	2.36098	1.53684	1.28237			10	34.1981	33.029	32.7645	33.5169	35.1624		10	0.550221	0.456527	0.355128	0.557407	0.460617
	20	107.118	103.676	104.941	107.088	115.324		20	3.59967	2.52102	2.73023	1.86852	1.5315			20	30.1352	29.0687	28.5992	29.0379	30.5124		20	0.249258	0.479993	0.298635	0.126787	0.326486
	30	104.522	101.768	103.478	106.377	113.783		30	4.02669	2.70095	2.45335	1.5558	1.6054			30	28.795	27.9655	27.8033	28.1464	29.1998		30	0.0737503	0.738625	0.121874	0.430463	0.368656
	40	104.633	101.094	102.763	106.647	113.842		40	4.39384	1.9617	2.83727	1.60146	1.79804			40	29.9706	29.2292	28.2108	28.9145	30.3388		40	0.0753874	0.532779	0.350288	0.148777	0.496677
	50	103.281	100	100.99	104.724	112.093		50	4.93122	2.59377	1.96172	1.36578	1.81361			50	31.0863	29.8909	29.3309	30.3981	32.0715		50	0.149026	0.396469	0.285173	0.115609	0.612707
	60	102.937	99.3287	100.587	103.133	110.769		60	4.4225	1.61367	2.20234	1.18972	1.89261			60	31.3782	29.9103	29.7564	30.9113	32.2415		60	0.368409	0.60905	0.352336	0.317293	0.35056
	70	102.944	97.9367	98.9546	101.706	108.377		70	3.89628	2.37785	2.34064	1.31389	1.90137			70	30.9479	29.7728	30.2935	30.484	31.3435		70	0.360006	0.651365	0.449809	0.361111	0.181703
	80	101.011	96.2295	99.071	100.164	106.817		80	4.55006	2.21766	2.25836	0.90288	1.76923			80	30.1704	29.4612	29.2663	29.3816	30.0347		80	0.28692	0.472762	0.312756	0.238776	0.237425
		D-11 (µM)							D-11 (µM)								D-11 (µM)							D-11 (µM)
	Time (min)	32	16	8	4	0		Time (min)	32	16	8	4	0			Time (min)	32	16	8	4	0		Time (min)	32	16	8	4	0
Average	0	447.285	389.821	298.407	200.13	123.577	SE	0	9.13752	9.25276	4.43029	5.62884	1.70637		Average	0	37.1831	27.3283	19.8397	14.0997	11.7145	SE	0	1.52139	0.467433	0.288396	0.302752	0.115487
	10	393.018	335.701	250.762	173.262	116.128		10	9.58418	6.31348	2.30319	4.79764	1.28237			10	43.0918	31.5193	22.756	15.7766	13.2258		10	0.334914	0.670229	0.197681	0.314893	0.343584
	20	375.971	313.324	232.353	158.765	115.324		20	10.553	6.73735	0.106046	3.33755	1.5315			20	38.9885	29.5404	20.8829	14.9159	12.32		20	0.465313	0.507137	0.525614	0.263324	0.171506
	30	369.768	302.957	222.493	151.797	113.783		30	10.0183	5.49893	1.60759	2.15138	1.6054			30	37.9603	29.6653	21.4812	14.3462	12.2176		30	0.315026	0.526911	0.58144	0.298543	0.319454
	40	364.432	299.885	218.849	149.784	113.842		40	10.8224	6.86794	1.07827	2.59185	1.79804			40	39.1924	31.0278	22.6691	15.6382	13.2942		40	0.370647	0.359075	0.823484	0.899713	0.420503
	50	356.322	295.021	215.021	147.072	112.093		50	8.96881	7.25429	1.74084	2.90574	1.81361			50	41.154	32.5971	24.0434	16.9201	13.5008		50	0.460409	0.599528	0.761967	0.765487	0.533992
	60	352.084	291.329	211.608	145.79	110.769		60	9.09517	7.15904	1.50296	3.37106	1.89261			60	41.891	32.1699	24.4744	17.3504	13.4765		60	0.5211	0.295365	0.686274	0.609998	0.100536
	70	343.961	283.494	206.107	142.971	108.377		70	10.2452	7.41509	1.9133	3.13195	1.90137			70	40.8206	31.7054	23.9022	17.6602	13.8254		70	0.887183	0.425039	0.763993	0.67695	0.105428
	80	338.47	279.18	203.06	139.918	106.817		80	8.78418	6.69795	2.57005	2.60023	1.76923			80	39.2653	30.9694	22.6633	17.099	13.652		80	0.370873	0.508057	0.610611	0.505026	0.174525

## Sheet: Fig 3a data
cell viability
	concentrations (uM)
	vancomycin			D-11			vancomycin/D-11
	22	44	88	22	44	88	22/22	44/44	88/88
Cell viability (% of control)	96	110	103	108	103	106	96	102	99
	107	102	105	103	97	100	93	103	98
	113	114	114	113	98	103	98	95	88

## Sheet: Fig3c data
animal abscess experiment
	log10 CFU per abscess
Combinations	3.89967	3.20454	1.93753	4.19723	4.44895
Vancomycin 3mg/kg	8.34062	7.35379	7.32121	7.43017	7.5121
D-11 10 mg/mL	8.09656	7.12764	6.03129	7.18692	7.81633
Saline	7.38589	7.64926	7.21729	7.60583	7.80771
